# Supplementary material for: Microtubule destabilization is a critical checkpoint of chemotaxis and transendothelial migration in melanoma cells but not in T cells
Source: Cell Adh Migr. 2021 Jun 21;15(1):166–79. doi: 10.1080/19336918.2021.1934958 (PMC8218694; doi:10.1080/19336918.2021.1934958)
Supplement: Supplemental Material [file KCAM_A_1934958_SM6263.zip]

Archive with 5 entries (4 files):
- supplementary/
- supplementary/Supplementary Figure 1.tif
- supplementary/Supplementary Figure 2.tif
- supplementary/Supplementary Figure 3.tif
- supplementary/Supplementary Figure 4.tif
